# Supplementary material for: Effectiveness and success factors of educational inhaler technique interventions in asthma & COPD patients: a systematic review
Source: NPJ Prim Care Respir Med. 2017 Apr 13;27:24. doi: 10.1038/s41533-017-0022-1 (PMC5435089; doi:10.1038/s41533-017-0022-1)
Supplement: Supplementary file 2 — eAppendix 2 [file 41533_2017_22_MOESM2_ESM.xls]

## Sheet: Inclusion
eAppendix 2: Study inclusion and exclusion details
eTable 1: Study inclusion and exclusion			Inclusion	Exclusion criteria
Study	Year	Title		Full-text unavailable	Non-English	No asthma/COPD	Non-original research	Qualitative design	No RCT	No intervention (description)	Not aimed at patients	No inhalation technique outcome	Other (specify)
Carpenter, et al.	2015	Using videos to teach children inhaler technique: a pilot randomized controlled trial	Yes
Martin, et al.	2015	Results from a community-based trial testing a community health worker asthma intervention in Puerto Rican youth in Chicago	Yes
Velasco, et al.	2015	Use of digital media for the education of health professionals in the treatment of childhood asthma	No								x
Azouz, et al.	2014	Improved metered dose inhaler technique when a coordination cap is used	No						x
Basheti	2014	The effect of using simulation for training pharmacy students on correct device technique	No								x
Cicutto, et al.	2014	Improving Asthma Care in Rural Primary Care Practices: A Performance Improvement Project	No									x	Article is about inhaler technique assessment
Crane, et al.	2014	Inhaler device technique can be improved in older adults through tailored education: findings from a randomised controlled trial	Yes
Harnett, et al.	2014	A study to assess inhaler technique and its potential impact on asthma control in patients attending an asthma clinic	No						x
Leiva-Fernandez, et al.	2014	Efficacy of a multifactorial intervention on therapeutic adherence in patients with chronic obstructive pulmonary disease (COPD): a randomized controlled trial	No									x	Inhalation technique was not measured in the control group
Rahmati, et al.	2014	The Effect of Training Inhalation Technique with or without Spacer on Maximum Expiratory Flow Rate and Inhaler Usage Skills in Asthmatic Patients: A Randomized Controlled Trial	Yes
Tommelein, et al.	2014	Effectiveness of pharmaceutical care for patients with chronic obstructive pulmonary disease (PHARMACOP): a randomized controlled trial	Yes
Toumas-Shehata, et al.	2014	Exploring the role of quantitative feedback in inhaler technique education: a cluster-randomised, two-arm, parallel-group, repeated-measures study	Yes
Yildiz, et al.	2014	Importance of inhaler device use status in the control of asthma in adults: The asthma inhaler treatment study	No						x
Ammari, et al.	2013	Optimizing the inhalation flow and technique through metered dose inhalers of asthmatic adults and children attending a community pharmacy	No						x
Armour, et al.	2013	Feasibility and Effectiveness of an Evidence-Based Asthma Service in Australian Community Pharmacies: A Pragmatic Cluster Randomized Trial	Yes
Cicutto, et al.	2013	A Randomized Controlled Trial of a Public Health Nurse-Delivered Asthma Program to Elementary Schools	Yes
Garcia-Cardenas, et al.	2013	Effect of a pharmacist intervention on asthma control. A cluster randomised trial	Yes
Goris, et al.	2013	The effects of training on inhaler technique and quality of life in patients with COPD	Yes
Kumar, et al.	2013	Skill development regarding use of metered dose inhaler (MDI) amongst school teachers of northern India	No						x
Rodrigues, et al.	2013	Effects of an outpatient education program in patients with uncontrolled asthma	No						x
Kiser, et al.	2012	A randomized controlled trial of a literacy-sensitive self-management intervention for chronic obstructive pulmonary disease patients	Yes
Poureslami, et al.	2012	Effectiveness of educational interventions on asthma self-management in Punjabi and Chinese asthma patients: a randomized controlled trial	No									x	Outcome is not tested for significant differences between groups (only pre/post for all groups as a whole)
Press, et al.	2012	Teaching the use of respiratory inhalers to hospitalized patients with asthma or COPD: a randomized trial	Yes
Schultz, et al.	2012	Incentive device improves spacer technique but not clinical outcome in preschool children with asthma	No							x			An incentive spacer is provided, but this could be considered as a comparison of inhaler types
Spaulding, et al.	2012	Electronic monitoring and feedback to improve adherence in pediatric asthma	No					x					n = 5
Dalcin P, et al.	2011	Impact of a short-term educational intervention on adherence to asthma treatment and on asthma control	No						x
Giraud, et al.	2011	Inhaler technique and asthma: feasability and acceptability of training by pharmacists	No						x
Giraud, et al.	2011	A prospective observational study of patient training in use of the autohaler inhaler device: The Sirocco Study	No						x
Hammerlein, et al.	2011	Pharmacist-led intervention study to improve inhalation technique in asthma and COPD patients	No						x
Hardwell, et al.	2011	Technique training does not improve the ability of most patients to use pressurised metered-dose inhalers (pMDIs)	No							x			Intervention description doesn't go beyond "providing instructions"
Ovchinikova, et al.	2011	Inhaler technique maintenance: gaining an understanding from the patient's perspective	No						x
Press, et al.	2011	Misuse of respiratory inhalers in hospitalized patients with asthma orCOPD	No							x			TTG until 100% correct, no follow-up
Saini, et al.	2011	Role of community pharmacists in asthma - Australian research highlighting pathways for future primary care models	No				x
Bosnic-Anticevich, et al.	2010	Metered-dose inhaler technique: the effect of two educational interventions delivered in community pharmacy over time	Yes
Santos D, et al.	2010	Pharmaceutical care for patients with persistent asthma: assessment of treatment compliance and use of inhaled medications	Yes
Barthwal, et al.	2009	Impact of optimal asthma education programme on asthma morbidity, inhalation technique and asthma knowledge	No						x
Kim, et al.	2009	Inappropriate techniques used by internal medicine residents with three kinds of inhalers (a metered dose inhaler, Diskus, and Turbuhaler): changes after a single teaching session	No								x
Kumar, et al.	2009	Impact of community pharmacist provided patient education in asthma patients on treatment outcomes - A study	Yes
Basheti, et al.	2008	Evaluation of a novel educational strategy, including inhaler-based reminder labels, to improve asthma inhaler technique	Yes
Costa M, et al.	2008	Educational camp for children with asthma	No						x
Horner, et al.	2008	Improvement of rural children's asthma self-management by lay health educators	Yes
Mehuys, et al.	2008	Effectiveness of pharmacist intervention for asthma control improvement	Yes
Petkova	2008	Pharmaceutical care for asthma patients: a community pharmacy-based pilot project	Yes
Rootmensen, et al.	2008	The effects of additional care by a pulmonary nurse for asthma and COPD patients at a respiratory outpatient clinic: Results from a double blind, randomized clinical trial	Yes
Schulte, et al.	2008	Handling of and preferences for available dry powder inhaler systems by patients with asthma and COPD	No							x
Zivkovic, et al.	2008	Asthma school program in children and their parents	No									x	Operationalisation of outcome measure is not described
Al-Showair, et al.	2007	The potential of a 2Tone trainer to help patients use their metered-dose inhalers	Yes
Basheti, et al.	2007	Improved asthma outcomes with a simple inhaler technique intervention by community pharmacists	No							x			Letter to the editor, insufficient information
Chan, et al.	2007	Internet-based home monitoring and education of children with asthma is comparable to ideal office-based care: results of a 1-year asthma in-home monitoring trial	Yes
Drakeford, et al.	2007	Evaluation of a paediatric asthma education package for health professionals	No								x
Kritikos, et al.	2007	Interactive small-group asthma education in the community pharmacy setting: a pilot study	Yes
Al-Kanderi, et al.	2006	Evaluation of asthma clinics in primary care in Kuwait	No						x
Goodyer, et al.	2006	Inhaler technique in Turkish people with poor English: a case of information discrimination?	Yes
Kools, et al.	2006	Pictures and text in instructions for medical devices: effects on recall and actual performance	Yes
Prabhakaran, et al.	2006	Impact of an asthma education programme on patients' knowledge, inhaler technique and compliance to treatment	No						x
Yeh, et al.	2006	Increasing asthma care knowledge and competence of public health nurses after a national asthma education program in Taiwan	No						x
Basheti, et al.	2005	Counseling about Turbuhaler technique: needs assessment and effective strategies for community pharmacists	Yes
Mangiapane, et al.	2005	Community pharmacy-based pharmaceutical care for asthma patients	No						x				The control-group is matched afterwards to the intervention group. The oucome measure of interest was only recorded for the intervention group.
Murphy, et al.	2005	Asthma self-management skills and the use of asthma education during pregnancy	No						x
Paasche-Orlow, et al.	2005	Tailored education may reduce health literacy disparities in asthma self-management	No						x				Health literacy
Patterson, et al.	2005	A cluster randomised intervention trial of asthma clubs to improve quality of life in primary school children: the School Care and Asthma Management Project (SCAMP)	Yes
Hesselink, et al.	2004	Effectiveness of an education programme by a general practice assistant for asthma and COPD patients: Results from a randomised controlled trial	Yes
Minai, et al.	2004	Results of a physician and respiratory therapist collaborative effort to improve long-term metered-dose inhaler technique in a pediatric asthma clinic	No						x
Alamoudi	2003	Pitfalls of inhalation technique in chronic asthmatics. Effect of education program and correlation with peak expiratory flow	No						x
Chan, et al.	2003	An Internet-based store-and-forward video home telehealth system for improving asthma outcomes in children	Yes
Dahl, et al.	2003	Assessment of patient performance of the HandiHaler compared with the metered dose inhaler four weeks after instruction	No						x
Erickson, et al.	2003	Lecture versus Web tutorial for pharmacy students' learning of MDI technique	No								x
Meszaros, et al.	2003	Evaluation of asthma knowledge and quality of life in Hungarian asthmatics	No									x	The study examines knowledge on inhaler technique, and does not measure actual inhaler technique
Steier, et al.	2003	Optical feedback training of inhalation with Autohaler and Turbuhaler in COPD patients	No						x
Wright, et al.	2003	Effectiveness of multifaceted implementation of guidelines in primary care	No						x
Foland, et al.	2002	Improvement of metered-dose inhaler administration technique: The effect of training sessions at a specialized pediatric asthma compliance and technique clinic	No						x
Kamps, et al.	2002	Determinants of correct inhalation technique in children attending a hospital-based asthma clinic	No						x
Perneger, et al.	2002	Effect of patient education on self-management skills and health status in patients with asthma: a randomized trial	Yes
Salisbury, et al.	2002	A randomised controlled trial of clinics in secondary schools for adolescents with asthma	No									x	Assessment of inhaler technique is not operationalised
Serra-Batlles, et al.	2002	Patient perception and acceptability of multidose dry powder inhalers: A randomized crossover comparison of Diskus/Accuhaler with Turbuhaler	No						x
Bynum, et al.	2001	The effect of telepharmacy counseling on metered-dose inhaler technique among adolescents with asthma in rural Arkansas	Yes
Cordina, et al.	2001	Assessment of a community pharmacy-based program for patients with asthma	Yes
Côté, et al.	2001	Evaluation of two different educational interventions for adult patients consulting with an acute asthma exacerbation	No									x
Epstein, et al.	2001	Patient handling of a dry-powder inhaler in clinical practice	No						x				Randomisation is not described
Neri, et al.	2001	Short and long-term evaluation of two structured self management programmes on asthma	No	x
Schulz, et al.	2001	Pharmaceutical care services for asthma patients: a controlled intervention study	No						x
Johnson, et al.	2000	Inhaler technique of outpatients in the home	No						x
Kamps, et al.	2000	Poor inhalation technique, even after inhalation instructions, in children with asthma	No						x
Branco Ferreira, et al.	1999	Turbutest(TM) in the training of asthmatic Turbuhaler(TM) users	No						x
Choy, et al.	1999	Evaluation of the efficacy of a hospital-based asthma education programme in patients of low socioeconomic status in Hong Kong	No						x
De Oliveira, et al.	1999	Evaluation of an educational programme for socially deprived asthma patients	Yes
Gracia-Antequera, et al.	1999	An intervention to improve the inhalatory technique of children and adolescents with asthma	No						x
Jackevicius, et al.	1999	Inhaler education for hospital-based pharmacists: how much is required?	No								x
Rydman, et al.	1999	Evaluating the outcome of two teaching methods of breath actuated inhaler in an inner city asthma clinic	Yes
van der Palen, et al.	1999	Inhalation technique of 166 adult asthmatics prior to and following a self-management program	No						x
Kelly, et al.	1998	Outcomes analysis of a summer asthma camp	No						x
de Oliveira, et al.	1997	Evaluation of an educational program for asthma control in adults	No						x
Dickinson, et al.	1997	Reducing asthma morbidity in the community: the effect of a targeted nurse-run asthma clinic in an English general practice	No						x
Van Der Palen, et al.	1997	Evaluation of the long-term effectiveness of three instruction modes for inhaling medicines	Yes
Grainger-Rousseau, et al.	1996	A model for community pharmacist involvement with general practitioners in the management of asthma patients	No	x
Mulloy, et al.	1996	A one-year prospective audit of an asthma education programme in an out-patient setting	Yes
Rebuck, et al.	1996	The effect of structured versus conventional inhaler education in medical housestaff	No								x
Shrestha, et al.	1996	Metered-dose inhaler technique of patients in an urban ED: Prevalence of incorrect technique and attempt at education	No						x
Turgeon, et al.	1996	Teaching inhalation techniques to asthmatic children: A randomized clinical trial	No	x
Verver, et al.	1996	Effects of instruction by practice assistants on inhaler technique and respiratory symptoms of patients. A controlled randomized videotaped intervention study	Yes
Kelloway, et al.	1993	Evaluation of the Autohaler actuator: the effect of written patient instructions on correct use	No			x							Part of group no asthma patients
Nimmo, et al.	1993	Assessment of patient acceptance and inhalation technique of a pressurized aerosol inhaler and two breath-actuated devices	No	x
Wilson, et al.	1993	A controlled trial of two forms of self-management education for adults with asthma	Yes
De Blaquiere, et al.	1989	Use and misuse of metered-dose inhalers by patients with chronic lung disease. A controlled, randomized trial of two instruction methods	Yes
Lee, et al.	1987	Aerosol inhalation teaching device	No						x
Lee, et al.	1987	Evaluation of inhalation aids of metered dose inhalers in asthmatic children	No						x
Self, et al.	1983	The value of demonstration and role of the pharmacist in teaching the correct use of pressurized bronchodilators	No									x
Shim, et al.	1980	The adequacy of inhalation of aerosol from canister nebulizers	No						x

## Sheet: Descriptive statistics
Year	N (total)	N (included)	N (excluded)
1980	1	0	1
1981	0	0	0
1982	0	0	0
1983	1	0	1
1984	0	0	0
1985	0	0	0
1986	0	0	0
1987	2	0	2
1988	0	0	0
1989	1	1	0
1990	0	0	0
1991	0	0	0
1992	0	0	0
1993	3	1	2
1994	0	0	0
1995	0	0	0
1996	6	2	4		eFigure2: Number of articles retrieved
1997	3	1	2
1998	1	0	1
1999	7	2	5
2000	2	0	2
2001	6	2	4
2002	5	1	4
2003	7	1	6
2004	2	1	1
2005	5	2	3
2006	5	2	3
2007	5	3	2
2008	8	5	3
2009	3	1	2
2010	2	2	0
2011	8	0	8
2012	5	2	3		eFigure3: Number of articles included or excluded
2013	7	4	3
2014	10	4	6
2015	3	2	1
