# Supplementary material for: Effectiveness and success factors of educational inhaler technique interventions in asthma & COPD patients: a systematic review
Source: NPJ Prim Care Respir Med. 2017 Apr 13;27:24. doi: 10.1038/s41533-017-0022-1 (PMC5435089; doi:10.1038/s41533-017-0022-1)
Supplement: Supplementary file 3 — eAppendix 3 [file 41533_2017_22_MOESM3_ESM.xls]

## Sheet: Quality assessment
eAppendix 3: Quality assessment details
eTable 2: Cochrane risk of bias performance by reviewer
Study	Domain		Risk of bias	Comments by reviewer 1	Comments by reviewer 2
Al-Showair (2007)	Random sequence generation		Unclear	No description of the randomisation process: "Subjects in the intervention group were randomly allocated"	Participants were randomly allocated into the verbal training (VT) group but no information on the process given
	Allocation concealment		Unclear	Not reported.	No information
	Blinding of participants and personnel		High	Patients and personnel were not blinded, due to the nature of the intervention.	Personnel not blinded
	Blinding of outcome assessment		Unclear	Authors do not report who collected the data and whether they were blinded.	No information
	Incomplete outcome data		Low	No loss to follow-up: "All patients returned 6 weeks later"	Only one drop out
	Selective reporting		Low	All main outcome measures are reported.	Seems ok
	Other sources of bias		Low	No control-group without any intervention at all. "The ethics committee would not allow any patient with an incorrect technique to be recruited into a control group"	None
Armour (2013)	Random sequence generation		Low	Clust randomisation at a pharmacy level. "Randomization was carried out using a pre-printed number list, conducted by two researchers."	A cluster randomized design was used, with pharmacists the unit of cluster. Randomization was carried out using a pre-printed number list
	Allocation concealment		Unclear	Not reported.	No information provided
	Blinding of participants and personnel		High	"Neither pharmacists nor patients were blinded to their randomization group."	Neither pharmacists nor patients were blinded to their randomization group
	Blinding of outcome assessment		High	Pharmacists conducted both the intervention and the outcome assessment.	Researchers knew the allocation of the groups
	Incomplete outcome data		Low	Loss to follow-up is relatively high (172 of 570), but comparable between groups. As the control group received an intervention similar to the intervention group, this could be of concern. A comparison with care of usual might be beneficial.	Consort and timeline diagram. Thought they had nearly 30% of patients' lost a post hoc analysis was performed for the primary outcome measure (asthma control category) on those patients who failed to complete the study. In this case, their baseline level of control was carried forward
	Selective reporting		Unclear	Spirometry results are only reported for baseline.	All main outcome measures are reported.
	Other sources of bias		Low	No other concerns.	Good design
Basheti (2008)	Random sequence generation		Low	Cluster randomisation at a pharmacy level. "pharmacists were allocated randomly by computer-generated list to Active or Control groups"	Cluster randomized parallel design. Pharmaciest were randomly assigned by a computer generated list to control or active group
	Allocation concealment		Unclear	Not reported.	No information
	Blinding of participants and personnel		High	"The study had a single-blind cluster randomized parallel group design."	Single blinded by offering a similar education workshop to both control and active group with special added education on inhaler technique to active group
	Blinding of outcome assessment		High	Pharmacists provide both the intervention and measure the outcomes.	Researchers knew the allocation of the groups
	Incomplete outcome data		Unclear	Overall attrition is reported (19 out of 116), but no group-level data or analysis is provided.	No information about withdrawals and no intention to treat analysis reported
	Selective reporting		Low	All main outcome measures are reported.	All main outcome measures are reported.
	Other sources of bias		High	No other concerns.	Patient selection bias. Active group patients were more severe and with more room for improvement than the control group
Basheti (2005)	Random sequence generation		Low	"patients were randomly allocated by computer-generated list to receive one of 3 types of counseling"	Patients were randomly allocated by computer-generated list
	Allocation concealment		Unclear	Not reported.	No information
	Blinding of participants and personnel		High	Patients and personnel were not blinded, due to the nature of the intervention.	Not blinded
	Blinding of outcome assessment		Unclear	It is unclear whether the investigator who carried out the intervention was the same as the one doing the outcome measurements.	No information
	Incomplete outcome data		Low	Only 2 out of 26 participants were lost to follow-up. Both for reasons unrelated to the study.	Two patients discontinued
	Selective reporting		Low	All main outcome measures are reported.	All outcomes reported
	Other sources of bias		High	61 of 87 patients refused participation in the RCT part of the study. No analysis was done of differences between them and the included group. Furthermore, pharmacists (referring patients) were obtained through a conveniency sample.	Small sample size and short follow up
Bosnic-Anticevich (2010)	Random sequence generation		Low	"Randomization was performed by means of computer generated random group allocation, prior to study commencement."	Randomization was performed by means of computer generated random group allocation
	Allocation concealment		High	Not reported.	Not concealed from the researcher
	Blinding of participants and personnel		High	"This study had a randomized, parallel-group single-blind design"	the researcher, who conducted the study assessments and interventions out of direct sight and sound of the pharmacist
	Blinding of outcome assessment		High	"The assessments and interventions were conducted by two pharmacy student researchers"	Not reported
	Incomplete outcome data		Unclear	"There were significantly more drop-outs in the standard instruction group by Visit 3 (χ2 = 11.2, p = .0008). However, there was no trend towards lower or higher inhaler technique scores associated with early withdrawal from the study." Nonetheless, despite similiarity at baseline, there might have been differences at final follow-up.	There were significantly more drop-outs in the standard instruction group by Visit 3
	Selective reporting		Low	All main outcome measures are reported.	All outcomes reported
	Other sources of bias		High	Recruitment was done through a convenience sample. Representativeness of this sample is unclear. No assessment of differences between included and excluded (who did not wish to participate) patients has been carried out.	Interventions and assessments were carried out by the same researcher, outside advises possible
Bynum (2001)	Random sequence generation		Low	"The participants in the study were assigned to either a telepharmacy counseling group or a control group using a random number chart."	The participants in the study were assigned to either a telepharmacy counseling group or a control group using a random number chart
	Allocation concealment		Unclear	Not clearly described, but likely to have been carried out properly, based on the description of the randomisation process.	Not reported
	Blinding of participants and personnel		High	Patients and personnel were not blinded, due to the nature of the intervention.	Patients and personnel were not blinded, due to the nature of the intervention.
	Blinding of outcome assessment		High	"Two UAMS faculty pharmacists were assigned to a specific telepharmacy session to perform assessments of MDI technique and provide MDI instruction."	Same pharmacysts that performed the telepharmacy counseling made the assesment of the inhaler technyque mistakes and the rest of the study variables
	Incomplete outcome data		Unclear	"Three students did not attend any visit, 8 students had never used an MDI in the past (and, therefore, did not meet the inclusion criteria), and 2 students did not attend the follow-up visit for comparison."	No intention to treat analysis and high withdrawal rates
	Selective reporting		Low	All main outcome measures are reported.	All main outcome measures are reported.
	Other sources of bias		Unclear	No other concerns.	Low numbers (n=49) and high withdrawal rates (final n=36) , no group baseline characteristics analysis performed
Carpenter (2015)	Random sequence generation		Low	"The randomization sequence was prepared ahead of time by a statistician using computer-generated random numbers. Randomization was stratified by clinic."	The authors describe the method used to generate the allocation sequence in detail. The randomization sequence was prepared ahead of time by a statistician using computer-generated random numbers. Randomization was stratified by clinic
	Allocation concealment		Low	"Immediately after the child’s medical visit, the RA opened a sequentially numbered, sealed envelope to determine whether the child had been allocated to the experimental or control group."	Not reported
	Blinding of participants and personnel		High	Patients and personnel were not blinded, due to the nature of the intervention.	Both researchers and participants where not blind to the intervention
	Blinding of outcome assessment		High	The study research assistent conducted both the intervention and the outcome assessment. "The study RA was not blinded to children’s experimental group assignment."	No measures were used to blind outcome assessors from knowledge of which intervention a participant received. Researchers who made the assesment where not blinded to the intervention
	Incomplete outcome data		Low	Loss to follow-up is comparable between groups.	Flow diagram presented with clear reports of exclusions. Intention-to-treat analysis used. For primary and secondary outcomes linear mixed models are used.
	Selective reporting		Low	All main outcome measures are reported.	All main outcome measures are reported.
	Other sources of bias		Low	No other concerns.	Study may have been underpowered to detect a significant difference in inhaler technique at 1-month follow-up.
Chan (2007)	Random sequence generation		Low	"Patients underwent block randomization with a table of random numbers"	Patients underwent block randomization with a table of random numbers and were enrolled in either the “virtual” group (60 subjects) or the ofﬁce-based group (60 subjects).
	Allocation concealment		Unclear	No measures to achieve allocation concealment were described.	No data
	Blinding of participants and personnel		High	Patients and personnel were not blinded, due to the nature of the intervention.	Patients and personnel were not blinded, due to the nature of the intervention. Thre was a risk of contamination
	Blinding of outcome assessment		High	Outcome measurements were done differently for the control and the intervention group.	No blinding was made. Assesments were made by the same researchers developing the intervention
	Incomplete outcome data		Low	Attrition (18 out of 120) and exclusion (7 out of 127) are properly discussed and show no reason for concern.	Patient enrollment and attrition clearly explained in text and figure.
	Selective reporting		Unclear	All main outcome measures are reported.	All main outcome measures are reported. However, incomplete evaluations could have happened due to low patients' reporting rates in some of the variables.
	Other sources of bias		High	No other concerns.	Selection bias caused by the restrictive inclusion criteria and the previous high asthma educational level of participants with small room for improvement. On average, use of the patient Web site declined steadily throughout the study period, and there was wide variation in use of the site between patients
Chan (2003)	Random sequence generation		Low	"patients were randomized with a randomnumbers table to one of two study groups"	patients were randomized with a random-numbers table to one of two study groups
	Allocation concealment		Unclear	Concealment is not reported.	no information
	Blinding of participants and personnel		High	Patients and personnel were not blinded, due to the nature of the intervention.	not blinded
	Blinding of outcome assessment		Unclear	Not reported whether outcome assessors were involved in the intervention or blinded.	no information
	Incomplete outcome data		Low	Attrition rates are not reported.	I think no drop out
	Selective reporting		Low	All main outcome measures are reported.	All outcomes reported
	Other sources of bias		High	Diary completion rate differed significantly between groups (control: 65.1%; intervention: 18.7% in period 1). It is unclear what effect this has on the outcomes.	Small sample size (10)
Cicutto (2013)	Random sequence generation		Low	Cluster randomisation at a school level. "through use of a computer-generated table of random numbers"	Of the 320 schools, 180 were randomly selected to participate in the student asthma case identification
	Allocation concealment		Unclear	Not reported.	Of the 180 schools, 170 schools with the largest number of students with asthma were randomized to intervention or control groups through use of a computer-generated table of random numbers
	Blinding of participants and personnel		High	Patients were not blinded, due to the nature of the intervention.	Data collectors were blinded to group assignment, but 9% became unblinded (assesed relatively low)
	Blinding of outcome assessment		Low	"Data collectors were blinded to group assignment. A post survey of data collectors revealed that blinding was successful."	Not reported
	Incomplete outcome data		Low	Loss to follow-up of 144 of 1316. One reason which is a potential source of bias is "not wanting to complete the RAP program during lunch". The number of participants lost due to this is not reported.	Few dropouts, sample size included a 15% withdrawal rate of which our study withdrawal rate was less. An intention to treat approach was used for the analysis
	Selective reporting		Unclear	Inhaler technique results are reported, but collection of it is not described in the methods section. This raises doubt about the existence of other outcomes which are not reported.	All outcomes reported
	Other sources of bias		Low	No other concerns.	There was a possibility that children with asthma in both study groups received asthma education external to the school program but there is no reason to suspect that this differed between randomly assigned intervention and control groups
Cordina (2001)	Random sequence generation		Unclear	Cluster-randomisation on 22 pharmacies which "were selected from the 11 geographic areas (2 from each area) with the highest number of patients with asthma registered at the clinic"	Not reported, but cluster randomized
	Allocation concealment		Unclear	Randomisation is not described in detail, making it impossible to deduce allocation concealment.	sites were randomly assigned as either control or intervention, but no more information
	Blinding of participants and personnel		High	"The managing pharmacist at each site was invited to participate in the study and was informed of the allocation of control or intervention status."
	Blinding of outcome assessment		Unclear	"outcome measures were performed by the study coordinator" The study coordinator is unlikely to be blinded.
	Incomplete outcome data		High	"Nearly 20% of the patients dropped out of the study within the first 4 months; most of these (73.3%) were in the intervention group." However: "analysis of baseline scores for the SF-36 dimensions showed no significant differences between those control patients who dropped out and their counterparts"	Relatively high drop out (>20%, more in intervention group), it seems a per-protocol analysis
	Selective reporting		Low	All main outcome measures are reported.	All outcomes reported
	Other sources of bias		Unclear	"patients (..) were informed of two pharmacies participating in the research project". This might lead to bias if patients were aware of whether those pharmacies were in the control or intervention group.
Crane (2014)	Random sequence generation		Low	"Computer-generated stratified randomisation by age and site and preventer medication were used to allocate participants to either the comprehensive or the brochure-only arm of the intervention."	"Computer-generated strati ﬁ ed randomisation by age and site and preventer medication were used to ..."
	Allocation concealment		Unclear	Not reported.	Further description not given
	Blinding of participants and personnel		High	Personnel: Participants: "Participants were blinded to their group allocation."	Participants are blinded but not researchers (question: in this case I always indicate high risk…)
	Blinding of outcome assessment		High	Authors do not report who collected the data and whether they were blinded.	Discussion: " they were not blinded when evaluating individual device techniques"
	Incomplete outcome data		Unclear	Loss to follow-up is not discussed in the article, though different sample sizes are reported at different time points.	No information altough sample size given
	Selective reporting		Low	Main outcome measure is reported. Other outcome measures are reported elsewhere.	Outcome measures are described page 2
	Other sources of bias		Low	No other concerns.
De Blaquiere (1989)	Random sequence generation		Unclear	"Patients who had incorrect technique were randomized in blocks of 20 to one of two teaching groups."	patients were randomized in blocks of 20 to one of two teaching groups but no more information
	Allocation concealment		Unclear	Not reported.	no information
	Blinding of participants and personnel		High	Patients were not blinded, due to the nature of the intervention. The same holds true for personnel.	not blinded
	Blinding of outcome assessment		High	Not reported, but likely that personnel providing the intervention was also responsible for the outcome measurement.	no information but probably high
	Incomplete outcome data		Low	Attrition and exclusion are properly reported (table 3). 1 patient was excluded due to misclassification, 7 were lost to follow-up but evenly spread among groups.	information given on table 3
	Selective reporting		Low	All main outcome measures are reported.	All outcomes reported
	Other sources of bias		Low	No other concerns.
De Oliveira (1999)	Random sequence generation		Low	Randomisation process is not described, but analysis shows that groups do not differ on clinical, functional, or socioeconomic features.	The patients who agreed to participate in the study were randomly assigned to one of these groups via the closed envelope technique
	Allocation concealment		Unclear	Randomisation process is not described.	Not reported
	Blinding of participants and personnel		High	Patients and personnel were not blinded, due to the nature of the intervention.	Both researchers and participants where not blind to the intervention
	Blinding of outcome assessment		High	No blinding is applied: "(..) use of the MDI was evaluated by a staff member (..)"	Not clear but it seems that the researchers making the assesment were the same that the ones performing the educational intervention in the education group
	Incomplete outcome data		High	"Of the 53 patients initially enrolled in the study, 11 (21%) were excluded because they did not complete the trial; 5 withdrew fromthe educational group and 6 from the control group. The analysis was then limited to 42 patients who completed the protocol."	It describes the number of lost patients but neither the reasons for withdrawal are not reported. Intention to treat analysis has not been made, the analysis was then limited to 42 patients who completed the protocol
	Selective reporting		Low	All main outcome measures are reported.	All main outcome measures are reported.
	Other sources of bias		Low	No other concerns.	Contamination and selection bias were probable. Low numbers for before and after comparison between groups. Difficult to interpret tables
Garcia-Cardenas (2013)	Random sequence generation		High	"using a computer-generated list of random numbers with ratio 1:1. Cluster-randomization was used to minimize cross-contamination."	Significant differences between study groups were found at baseline in mean number of anti-asthmatic drugs and percentage of patients living in an urban area
	Allocation concealment		Unclear	Not reported.	Pharmacies were the unit of randomization and were assigned by an independent researcher
	Blinding of participants and personnel		High	"Given the nature of the intervention pharmacists or patients could not be blinded."	Given the nature of the intervention pharmacists or patients could not be blinded.
	Blinding of outcome assessment		High	Pharmacists performed both the outcome assesment and the intervention.	No information
	Incomplete outcome data		High	Reasons of pharmacy withdrawals at allocation stage are not provided. Loss to follow-up due to non-returning of participants in intervention group between baseline and t1 is much higher than in control group. This is not analysed.	No information
	Selective reporting		Low	All main outcome measures are reported.	All outcomes reported
	Other sources of bias		Low	No other concerns.
Goodyer (2006)	Random sequence generation		Low	"Patient allocation was done using random number tables."	using random number tables
	Allocation concealment		Low	"Patients did not know in advance which information method they would receive."	No information
	Blinding of participants and personnel		High	"This was a single blind randomised controlled trial"	Blinded patients but not for personnel
	Blinding of outcome assessment		Low	"assessors did not attend experimental sessions and had no contact with patient volunteers. They were therefore, blind as to the information format, but not as to the patient’s probable ethnic origin."	Blind to the information format
	Incomplete outcome data		Low	Outcome data is complete. Attrition did not play a role as the follow-up measurement was immediate.	No drop out
	Selective reporting		Low	All main outcome measures are reported.	All outcomes reported
	Other sources of bias		Low	Snowball sampling of Turkish-speakers might reduce representativeness of the sample.	Snowball sampling, but very specific population
18 - Goris	Random sequence generation		High	"the study was started with control group patients first and continued as interviewing with (1) intervention group patients for 1 day and (2) with control group patients for one other day."	Poor randomization method. To provide randomization, the study was started with control group patients ﬁrst and continued as interviewing with (1) intervention group patients for 1 day and (2) with control group patients for one other day
	Allocation concealment		High	Due to the randomisation method, the personnel was aware of allocation beforehand.	No data
	Blinding of participants and personnel		High	Patients and personnel were not blinded, due to the nature of the intervention.	Patients and personnel were not blinded, due to the nature of the intervention.
	Blinding of outcome assessment		Unclear	Authors do not report who collected the data and whether they were blinded.	Researchers knew the allocation of the groups
	Incomplete outcome data		High	(Absence of) attrition is not reported.	Up to 35% of patients lost. No intention to treat analysis
	Selective reporting		Low	All main outcome measures are reported.	All main outcome measures are reported.
	Other sources of bias		High	No other concerns.	Small sample. High withdrawal rates. Selection bias. The majority of patients were using more than one inhaler what makes the intervention difficult to asses.
Hesselink (2004)	Random sequence generation		Low	"Enrolled patients were stratified according to age, and randomly allocated to either the intervention or usual-care group in blocks of ten."	The randomisation was carried out by an independent person using anonymised patient numbers.
	Allocation concealment		Low	"The randomisation was carried out by an independent person using anonymised patient numbers."	Enrolled patients were stratified according to age, and randomly allocated to either the intervention or usual-care group in blocks of ten.
	Blinding of participants and personnel		High	Patients and personnel were not blinded, due to the nature of the intervention.	Researchers and data collectors were not informed about the assignment. For patients this was impossible.
	Blinding of outcome assessment		Low	"Neither the researcher, nor the data collectors were informed about the assignment."	Researchers and data collectors were not informed about the assignment
	Incomplete outcome data		Low	Attrition in both groups is similar (42% in control, 31% in intervention group at t2), and well-explained.	intention-to-treat analysis, but relatively high lost-to follow up (31% intervention, 42% control group)
	Selective reporting		Low	All main outcome measures are reported.	Most outcomes reported, but no MRC score that was part of primary outcome
	Other sources of bias		Unclear	No other concerns.	No inhalation technique checked at baseline (differences?)
Horner (2008)	Random sequence generation		Low	Cluster randomisation at a school level to "prevent the cross-contamination".	randomized into treatment (n = 10) or attention-control (n = 8) schools
	Allocation concealment		Unclear	Not reported.	No information (could even perhaps be high)
	Blinding of participants and personnel		High	Participants: control received an attention-control intervention. Personnel: not blinded.	personnel not blinded
	Blinding of outcome assessment		High	Personnel performing the intervention was also (partly) responsible for outcome assessment.	personnel assessed
	Incomplete outcome data		Low	"no significant differences between the study participants (n = 183) and the nonparticipating children in the sample pool (n = 358)." Attrition is similar in both the control and intervention group.	No signiﬁcant differences were found for any of these variables between the participants who dropped out (n = 20) and those who remained (n = 163) in the study
	Selective reporting		Low	All main outcome measures are reported.	All outcomes reported
	Other sources of bias		Low	The study was conducted at different timepoints (spanning 3 years) in different schools. The effect of this is not addressed.
Kiser (2012)	Random sequence generation		Low	"We used a computer-generated randomization sequence, which was generated prior to enrollment"	We used a computer-generated randomization sequence…
	Allocation concealment		Low	The allocation list was generated "by an investigator who was not involved in recruitment or outcome assessment."	… which was generated prior to enrollment by an investigator who was not involved in recruitment or outcome assessment
	Blinding of participants and personnel		High	Patients and personnel were not blinded, due to the nature of the intervention.	Not blinded patients
	Blinding of outcome assessment		High	Outcome assessment performed by the same person administering the intervention: "A research assistant (RA) was trained to perform study enrollment, assessment, intervention, and follow-up."	Assessments by RA
	Incomplete outcome data		Unclear	"Non-completers of the study were more likely to be Caucasian, male, and have low health literacy."	No information and no information for those who refused to participate
	Selective reporting		Low	All main outcome measures are reported.	All outcomes reported
	Other sources of bias		High	High variety in follow-up time, which is not further analysed: "Participants in both the usual care and intervention groups returned for follow-up assessments after 2 to 8 weeks."	Timemline follow up not the same
Kools (2006)	Random sequence generation		Unclear	Method of randomisation is not described. The only statement in the paper is "participants were randomly assigned"	99 patients were randomly assigned to 1 of 4 groups in 2 separate between participants design (not clearly explained the method)
	Allocation concealment		Unclear	Method of randomisation is not described. The only statement in the paper is "participants were randomly assigned"	Patients were selected when they had no experience on asthma devices
	Blinding of participants and personnel		High	Patients and personnel were not blinded, due to the nature of the intervention.	No blinding is reported but the nature of the study gives less importance to this issue
	Blinding of outcome assessment		High	Video-recordings which were used as a basis for the outcome measurement showed the intervention.	The assesment was made form video-recordings but we have no information whether the researchers knew the participants' allocation group or not. It would be interesting to make a blind assesment for this specific study
	Incomplete outcome data		Low	Outcome data is complete. Attrition did not play a role as the follow-up measurement was immediate.	No flowchart is presented but being a "one time" intervention and assesment it seems that all the selected patients have finished the intervention and evaluation
	Selective reporting		Low	All main outcome measures are reported.	All main outcome measures are reported.
	Other sources of bias		Low	Testing of inter-rater reliability is a method to reduce bias.	Not found
Kritikos (2007)	Random sequence generation		High	Cluster randomisation at a pharmacy level. Process of randomisation of pharmacies is not described: "Three pharmacies were randomly selected from these two distinct locations to provide either the education interventions group A and group B or the minimal intervention group C."	Randomly but no information on the randomization process (authors also indicated sampling bias in limitation)
	Allocation concealment		Unclear	It is not reported whether patients were aware of the group their pharmacy was allocated to.	No information
	Blinding of participants and personnel		High	Patients and personnel were not blinded, due to the nature of the intervention.	No blinding
	Blinding of outcome assessment		Unclear	Authors do not report who collected the data and whether they were blinded.	No information given
	Incomplete outcome data		Low	There was no loss to follow-up.	100% retention rates
	Selective reporting		Low	All main outcome measures are reported.	All outcomes reported
	Other sources of bias		High	No other concerns.	small sample size, and short follow-up
Kumar (2009)	Random sequence generation		Unclear	Randomisation process is not described beyond: "The enrolled patients were randomized into test and control groups."	patients were randomized into test and control groups, but no specification
	Allocation concealment		Unclear	Randomisation process is not described beyond: "The enrolled patients were randomized into test and control groups."	Not reported
	Blinding of participants and personnel		High	Not reported, but impossible due to the nature of the intervention	Not reported
	Blinding of outcome assessment		Unclear	Authors do not report who collected the data and whether they were blinded.	Not reported
	Incomplete outcome data		Low	Dropout rates are similar in both the control and intervention group.	8 out of 106 did not complete the study, no intention to treat analysis was performed (only per protocol)
	Selective reporting		Low	All main outcome measures are reported.	All outcomes reported
	Other sources of bias		High	No other concerns.	Self report for adherence measure, risk of whitecoat adherence, no limitations reported
Martin (2015)	Random sequence generation		Low	"Participants were randomized by the data management team using a standard computerized four-block randomization scheme."	Participants were randomized by the data management team using a standard computerized four-block randomization scheme.
	Allocation concealment		Unclear	Not reported.	Not reported
	Blinding of participants and personnel		High	Patients and personnel were not blinded, due to the nature of the intervention.	Not blinded, but impossible due to nature of intervention
	Blinding of outcome assessment		Low	"Outcomes were assessed by research assistants blinded to study arm at pre-randomization, five months (immediately after intervention completion) and 12 months post-randomization to determine sustainability"	Outcomes were assessed by research assistants blinded to study arm at pre-randomization,
	Incomplete outcome data		Low	"Retention was high in both cohorts: the ESC had 96% retention at both follow-up visits, while the HSC had 96% retention at five months and 88% at 12 months." One community health worker did not follow protocol, relevant participants were re-classified.	Loss to follow-up disclosed and intention-to-treat analysis used
	Selective reporting		High	Adherence is not reported. "Adherence to ICS was defined as the objectively measured number of doses of ICS taken compared to ICS-recommended doses"	Adherence was primary intervention outcome, but not reported
	Other sources of bias		Unclear	No other concerns.	Underpowered for some outcomes like asthma control, also observation bias (due to use of dose counters)
Mehuys (2008)	Random sequence generation		Low	"The sequence of allocation to either control or intervention group was predetermined by the investigators based on a randomisation table."	The sequence of allocation to either control or intervention group was predetermined by the investigators based on a randomisation tabl
	Allocation concealment		Low	"Serially numbered, closed envelopes were made for each participating pharmacy. The envelope with the lowest number was opened by the pharmacist upon inclusion of a new patient."	No clear data. It explains that serially numbered, closed envelopes were made for each participating pharmacy. The envelope with the lowest number was opened by the pharmacist upon inclusion of a new patient
	Blinding of participants and personnel		High	Patients and personnel were not blinded, due to the nature of the intervention.	Patients and personnel were not blinded, due to the nature of the intervention. There was certain risk of contamination
	Blinding of outcome assessment		Low	Authors do not report who collected the data and whether they were blinded.	It was an open study, in which data collection was performed by the person who also delivered the intervention. Nevertheless, to prevent bias, the final data collection (i.e. after 6-month follow-up) for all outcomes was performed by a pharmacist other than the pharmacist who administered the intervention
	Incomplete outcome data		Low	"Completion rates did not differ significantly by study group" "Baseline characteristics of patients not completing the study did not differ significantly from patients completing the study" Drop out reasons are provided in the article.	Patient enrollment and attrition clearly explained in text and flow-diagram
	Selective reporting		Low	All main outcome measures are reported.	All main outcome measures are reported.
	Other sources of bias		High	No other concerns.	There are many sources of bias and they are clearly exposed in the limitations: underestimation of the impact of the intervention, positive selection bias
Mulloy (1996)	Random sequence generation		Low	"patients were randomly assigned to either group A or B, on the basis of odd (group A) or even (group B) year of birth"	The patients were randomly assigned to either group A or B, on the basis of odd (group A) or even (group B) year of birth
	Allocation concealment		Unclear	Concealment of method is not described.	Not reported
	Blinding of participants and personnel		High	Patients and personnel were not blinded, due to the nature of the intervention.	Participants were not blinded as they knew the group where they were allocated and researchers were not blinded either. Only the doctors providing the usual care in the control group were blinded
	Blinding of outcome assessment		Unclear	"The clinic doctors were blinded to the randomisation outcome, and they were not given any specific instructions on teaching correct inhaler use or patient education."	It is not clear weher the assesment was made by the same nurses that made the educational intervention in the intervention group but it is very likely that this was the way it happened
	Incomplete outcome data		High	Attrition is reported and analysed: "There was no difference between the attenders and the non-attenders with regard to either age or sex."	It describes the number of lost patients in every step but neither the way or reasons for withdrawal nor the numbers included in the table (comparison of the groups after one year). It's likely that intention to treat analysis has not been made)
	Selective reporting		Low	All main outcome measures are reported.	All main outcome measures are reported.
	Other sources of bias		High	No other concerns.	Contamination among groups was probable. At the one-month follow-up visit for both patient groups, the patients were then followed up as usual in the respiratory clinic or discharged to the care of their GPs. This fact could possibly change patients' assesment and treatment during the follow up period after the initial intervention and this is not explained or reported in the discussion. No limit…
Patterson (2005)	Random sequence generation		Low	Cluster-randomisation at a school-level to minimise contamination. Schools were matched into pairs and then randomly allocated to the control or intervention group.	Cluster randomised intervention trial with schools as the unit of randomisation. They were matched in pairs on socioeconomic characteristics, size, and date of entry. In each pair, the toss of a coin was used to randomise schools to either immediate or delayed intervention.
	Allocation concealment		Low	"In each pair, the toss of a coin was used to randomise schools to either immediate or delayed intervention."	The nature of the study with an intervention performed in both groups and poor risk of contamination gives less importance to this issue
	Blinding of participants and personnel		High	Patients and personnel were not blinded, due to the nature of the intervention.	The nature of the study with an intervention performed in both groups and poor risk of contamination gives less importance to this issue
	Blinding of outcome assessment		High	Not reported whether outcome researchers were blinded to the randomisation process.	Assesment was made by the same researchers.
	Incomplete outcome data		Low	Attrition is minimal, with 3 out of 176	No intention to treat analysis was performed. However, flow diagram is presented with clear reports of exclusions.
	Selective reporting		Low	All main outcome measures are reported.	All main outcome measures are reported.
	Other sources of bias		High	No other concerns.	Possible dilution of the intervention due to ‘ceiling’ effect arising from the inclusion of large numbers of children with mild asthma and requirement that children assessed as needing immediate medical intervention were referred in the preliminary assesment
Perneger (2002)	Random sequence generation		Low	"Random assignment was performed immediately thereafter, based on a computer-generated list of random numbers" "The group allocation was done in blocks of 20 patients."	Random assignment was performed immediately thereafter, based on a computer-generated list of random numbers placed in sealed, consecutively numbered envelopes.
	Allocation concealment		Low	Random numbers were "placed in sealed, consecutively numbered envelopes."	The group allocation was done in blocks of 20 patients.
	Blinding of participants and personnel		High	Patients and personnel can't have been blinded, due to the nature of the intervention.	Not reported
	Blinding of outcome assessment		Unclear	Not reported.	Not reported
	Incomplete outcome data		Low	Lost to follow-up: 7 in intervention group, 9 (of which 1 died) in intervention group	88% completed, intention-to-treat analysis
	Selective reporting		Low	All main outcome measures are reported.	All outcomes reported
	Other sources of bias		Unclear	122 patients declined participation. Differences between them and the group of included patients were not analysed.	Only 51% of approached to participate
Petkova (2008)	Random sequence generation		Low	"They were assigned based on the principle of random numbers."	They were assigned based on the princimple of rabdom numbers. BUT Several differences between groups which should lead to HIGH bias
	Allocation concealment		Unclear	Not reported.	No information
	Blinding of participants and personnel		High	Participants: "All of the participants were informed of the objectives of the investigation" Personnel: not blinded	No blindings of personnel
	Blinding of outcome assessment		Unclear	Authors do not report who collected the data and whether they were blinded.	No information. I think high bias
	Incomplete outcome data		Low	Attrition is not mentioned. From the tables one might conclude that there was no loss to follow-up.	No information but no lost of patients
	Selective reporting		High	Intermediate, monthly results are not provided, except for PEF rate alterations.	All outcomes reported
	Other sources of bias		High	There are several significant differences between the groups at baseline (e.g. age, hospitalisation rate, frequency of urgent medical aid calls). Furthermore, regarding inclusion vs. exclusion: "The separation is based on patient willingness to take part in the education program."
Press (2012)	Random sequence generation		Low	"A biostatistician generated the random allocation sequence (investigators were masked to the block sequences) and assigned participants to interventions."	A biostatistician generated the random allocation sequence (investigators were masked to the block sequences) and assigned participants to interventions.
	Allocation concealment		Low	"A biostatistician generated the random allocation sequence (investigators were masked to the block sequences) and assigned participants to interventions."	No data
	Blinding of participants and personnel		High	Patients and personnel were not blinded, due to the nature of the intervention.	Patients and personnel were not blinded, due to the nature of the intervention.
	Blinding of outcome assessment		Low	"Study investigators and research assessors (RAs) were masked to the intervention."	Study investigators and research assessors (RAs) were masked to the intervention
	Incomplete outcome data		High	Attrition (11 of 50) and exclusion (for secondary outcome analysis) are well-described.	Loss-to-follow-up for a fifth of participants with no analysis of data coming from this big group
	Selective reporting		High	All main outcome measures are reported.	Self-reported outcomes could deal to understimation
	Other sources of bias		High	No other concerns.	Small sample. High withdrawal rates. Underpowered for the main outcomes. Selection bias (restrictive inclusion criteria in a very severe hospitalized population)
Rahmati (2014)	Random sequence generation		Low	"the subjects were randomly divided into two intervention groups and a control group using block randomization with a random sequence of 6 block sizes"	the subjects were randomly divided into two intervention groups and a control group using block randomization with a random sequence of 6 block sizes.
	Allocation concealment		Unclear	Not reported.	Not reported
	Blinding of participants and personnel		High	"The patients were aware of the reasons of the interventions and the research was not thus blinded."	patients were aware of the reasons of the interventions and the research was not thus blinded
	Blinding of outcome assessment		Unclear	Authors do not report whether the outcome assessors were blinded.	Not reported
	Incomplete outcome data		Low	No participants were lost to follow-up or excluded from analysis.	No loss to follow up
	Selective reporting		Low	All main outcome measures are reported.	All outcomes reported
	Other sources of bias		Unclear	No other concerns.	No limitations reported in discussion, unobserved bias possible
Rootmensen (2008)	Random sequence generation		Low	"patients were randomized in advance" "Our computerized randomization procedure was based on a minimization procedure" "minimization factors were diagnosis (asthma or COPD) and treatment history"	Computerized randomization procedure was based on a minimization procedure. This approach focuses on minimizing imbalance in the distribution numbers within the various levels of each individual possible prognostic factor
	Allocation concealment		Unclear	"the randomization was performed before informed consent was obtained. We chose for this approach to maintain a double-blind design"	Not reported
	Blinding of participants and personnel		High	Patients: "patients were masked for the trial objective" Personnel: not blinded, but potential bias is analysed and can be considered low: "the physician could not be blinded" "patients were asked directly after their doctors’ visit about the length of it, in order to detect a potential difference in attention between the groups"	Patients were masked for the trial objective, Since communication between the physician and nurse were part of our care model, the physician could not be blinded
	Blinding of outcome assessment		Low	"For the assessment of inhalation technique all inhalation demonstrations were videotaped and scored by a blinded and well-trained observer"	For the assessment of inhalation technique all inhalation demonstrations were videotaped and scored by a blinded and well-trained observer (EL) using device-specific inhalation
	Incomplete outcome data		Low	18% lost to follow-up in both groups. Exclusion and attrition reasons are provided.	Intention-to-treat, no excessive lost to follow up
	Selective reporting		Low	Main outcome measures are provided, secondary outcome measures are stated to be non-significant but are only available upon request.	All outcomes reported
	Other sources of bias		High	No other concerns.	Among the excluded patients that had received previous nursing cares may have been those most susceptible for the effects of this care, resulting in an indication bias
Rydman (1999)	Random sequence generation		Low	Randomisation process is not described, but analysis shows that groups do not differ on clinical or demographic features.	No information on randomization process but no differences at baseline
	Allocation concealment		Unclear	Randomisation process is not described.	No information
	Blinding of participants and personnel		High	Patients and personnel were not blinded, due to the nature of the intervention.	Not blinded
	Blinding of outcome assessment		High	The instructor providing the intervention also measures the outcome.	I think instructor and assesser are the same
	Incomplete outcome data		Unclear	Attrition can be deduced from comparing tables II and III, however no analysis of comparability is made.	No information
	Selective reporting		Low	All main outcome measures are reported.	All outcomes reported
	Other sources of bias		Low	No other concerns.
Santos (2010)	Random sequence generation		Low	"the first patient being included in the study group, the second being included in the control group, and so on"	the first patient being included in the study group, the second being included in the control group, and so on. (I am just wondering if this is an appropriate method…)
	Allocation concealment		High	The described method allows for personnel (and potentially patients) to know allocation beforehand.	method too simple
	Blinding of participants and personnel		High	"This was an open, controlled, prospective study"	No blinding
	Blinding of outcome assessment		High	Person providing the intervention is the same as the one doing the evaluation.	the evaluations were performed by the same professional
	Incomplete outcome data		Low	Attrition and exclusion are minimal, and comparable between the control and intervention group.	No information (although sample size small)
	Selective reporting		Low	All main outcome measures are reported.	All outcomes reported
	Other sources of bias		Low	No other concerns.	Except perhaps sample size and follow up duration
Tommelein (2014)	Random sequence generation		Low	"Eligible patients were randomized to either the control or the intervention group (1:1 ratio), stratified by centre" "a central Web-based randomization system"	Eligible patients were randomized to either the control or the intervention group (1:1 ratio)
	Allocation concealment		Low	"To conceal assignments, pharmacists performed allocation through a central Web-based randomization system, created by an independent investigator."	To conceal assignments, pharmacists performed allocation through a central Web-based randomization system, created by an independent investigator
	Blinding of participants and personnel		High	Personnel: "As the intervention was educational, blinding of pharmacists was not possible." Participants: "were not told to which study group they were assigned"	blinding of pharmacists was not possible. Patients, however, were not told to which study group they were assigned
	Blinding of outcome assessment		High	Pharmacists conducted both the intervention and the outcome assessment: "The participating pharmacist scored inhalation technique using a checklist"	" participating pharmacist scored …"
	Incomplete outcome data		Low	"Main reasons for dropout (n = 42) were hospitalization and death. There was no significant difference between the number of dropouts in both study groups."	Missing data were handled as missing completely at random.
	Selective reporting		Low	All main outcome measures are reported.	Several outcomes
	Other sources of bias		Low	No other concerns.	I am just wondering about study duration. The authors mentioned a concern about study duration (3 months). For other bias, perhaps we have to define a mimimal time period and sample size???
Toumas-Shehata (2014)	Random sequence generation		Low	Cluster randomisation at a pharmacy level. No details on the procedure are provided.	It is a cluster-randomised two-arm parallel group. A convenient sample of 19 community pharmacists were recruited and randomised
	Allocation concealment		Unclear	Not reported.	Not reported
	Blinding of participants and personnel		High	Open study: "The purpose of the study was not withheld from the patient participants."	Patients and personnel were not blinded, due to the nature of the intervention.
	Blinding of outcome assessment		High	Pharmacists conducted both the intervention and the outcome assessment.	Not clear but it seems that the Pharmacists making the assesment were the same that the ones performing the educational intervention one month before, thus no blind assesment at all
	Incomplete outcome data		Unclear	Loss to follow-up is not mentioned.	Of the 101 recruited participants, 97 participants completed the study but no mention to why or when they were excluded or they withdrawed. No flow diagram is reported
	Selective reporting		Low	All main outcome measures are reported.	All main outcome measures are reported.
	Other sources of bias		Unclear	No other concerns.	The nature of the intervention made it less standarized than desirable and this may have positively inﬂuenced the Pharmacists' ir ability to evaluate the technique in the intervention group
Van der Palen (1997)	Random sequence generation		Low	"Randomization was stratified by inhaler and the possession of a video recorder." Groups are found to be non-significantly different.	Randomization was stratified by inhaler and the possession of a video recorder, but no more information.
	Allocation concealment		Unclear	Not reported.	Not reported
	Blinding of participants and personnel		High	Patients and personnel can't have been blinded, due to the nature of the intervention.	Not reported, but impossible
	Blinding of outcome assessment		High	Pulmonary function technicians perform both the intervention and the outcome measurement.	Not reported
	Incomplete outcome data		Low	Attrition is reported on a group-level (table 1), but differences in drop-out are not addressed.	Few drop outs (4 of 152)
	Selective reporting		Low	All main outcome measures are reported.	All outcomes reported
	Other sources of bias		Low	No other concerns.
Verver (1996)	Random sequence generation		Unclear	Method of randomisation is not reported: "After the first demonstration 25 patients were randomly selected to receive instruction from a practice assistant"	Not reported
	Allocation concealment		Unclear	Not reported.	Not reported
	Blinding of participants and personnel		High	Patients and personnel were not blinded, due to the nature of the intervention.	Not reported
	Blinding of outcome assessment		Low	"The videotapes, viewed in random order, were judged by two investigators who did not know which video came from which patient at which visit."	Blinding of observer by video recording all inhalation techniques
	Incomplete outcome data		Low	No attrition.	No lost to follow up
	Selective reporting		Low	All main outcome measures are reported.	All outcomes reported
	Other sources of bias		High	"GPs chose 124 of them as being capable of or willing to participate in this study."	Preselection by GPs, low participation rate (50%)
Wilson (1993)	Random sequence generation		Low	"Proceeding from the most to the least severe on this index, a blocked randomization scheme was used to assign all eligible patients to one of the four treatment conditions".	Blocked randomization scheme based on severity
	Allocation concealment		Low	Allocation is based randomly on the "composite severity index" of all participants, which can't be foreseen.	Not reported
	Blinding of participants and personnel		High	"After patients had given their written consent to participate and accept random treatment assignment and had completed enrollment and baseline assessment, they were informed of their treatment assignment."	Participants not blinded, but impossible
	Blinding of outcome assessment		Unclear	Not clear whether the nurse and physician collecting the outcomes are the same as the ones performing the intervention, or whether they have been informed of it.	Not reported
	Incomplete outcome data		High	Attrition is reported and analysed. However, compliance (drop-out in a sense) differs between the two intervention groups (13% vs. ≥34%)	High followup rate (86%)
	Selective reporting		High	Not all measured outcomes are reported. E.g. "asthma knowledge" is missing.	All outcomes reported
	Other sources of bias		High	Selection bias: "The 323 participants differed significantly from the 256 eligible nonparticipants". Especially the higher rating of compliance makes this group less representative.	Participants differed from non-participants (more severe asthma)

## Sheet: Overview
eTable 3: Cochrane risk of bias performance overview
Study	Random sequence generation	Allocation concealment	Blinding of participants and personnel	Blinding of outcome assessment	Incomplete outcome data	Selective reporting	Other sources of bias
Al-Showair, et al. (2007)	?	?	-	?	+	+	+
Armour, et al. (2013)	+	?	-	-	+	?	+
Basheti, et al. (2008)	+	?	-	-	?	+	-
Basheti, et al. (2005)	+	?	-	?	+	+	-
Bosnic-Anticevich, et al. (2010)	+	-	-	-	?	+	-
Bynum, et al. (2001)	+	?	-	-	?	+	?
Carpenter, et al. (2015)	+	+	-	-	+	+	+
Chan, et al. (2007)	+	?	-	-	+	?	-
Chan, et al. (2003)	+	?	-	?	+	+	-
Cicutto, et al. (2013)	+	?	-	+	+	?	+
Cordina, et al. (2001)	?	?	-	?	-	+	?
Crane, et al. (2014)	+	?	-	-	?	+	+
De Blaquiere, et al. (1989)	?	?	-	-	+	+	+
De Oliveira, et al. (1999)	+	?	-	-	-	+	+
Garcia-Cardenas, et al. (2013)	-	?	-	-	-	+	+
Goodyer, et al. (2006)	+	+	-	+	+	+	+
Goris, et al. (2013)	-	-	-	?	-	+	-
Hesselink, et al. (2004)	+	+	-	+	+	+	?
Horner, et al. (2008)	+	?	-	-	+	+	+
Kiser, et al. (2012)	+	+	-	-	?	+	-
Kools, et al. (2006)	?	?	-	-	+	+	+
Kritikos, et al. (2007)	-	?	-	?	+	+	-
Kumar, et al. (2009)	?	?	-	?	+	+	-
Martin, et al. (2015)	+	?	-	+	+	-	?
Mehuys, et al. (2008)	+	+	-	+	+	+	-
Mulloy, et al. (1996)	+	?	-	?	-	+	-
Patterson, et al. (2005)	+	+	-	-	+	+	-
Perneger, et al. (2002)	+	+	-	?	+	+	?
Petkova (2008)	+	?	-	?	+	-	-
Press, et al. (2012)	+	+	-	+	-	-	-
Rahmati, et al. (2014)	+	?	-	?	+	+	?
Rootmensen, et al. (2008)	+	?	-	+	+	+	-
Rydman, et al. (1999)	+	?	-	-	?	+	+
Santos, et al. (2010)	+	-	-	-	+	+	+
Tommelein, et al. (2014)	+	+	-	-	+	+	+
Toumas-Shehata, et al. (2014)	+	?	-	-	?	+	?
Van Der Palen, et al. (1997)	+	?	-	-	+	+	+
Verver, et al. (1996)	?	?	-	+	+	+	-
Wilson, et al. (1993)	+	+	-	?	-	-	-
-	3	3	39	19	7	4	17
?	6	26	0	12	7	3	7
+	30	10	0	8	25	32	15
