# Supplementary material for: Effectiveness and success factors of educational inhaler technique interventions in asthma & COPD patients: a systematic review
Source: NPJ Prim Care Respir Med. 2017 Apr 13;27:24. doi: 10.1038/s41533-017-0022-1 (PMC5435089; doi:10.1038/s41533-017-0022-1)
Supplement: Supplementary file 4 — eAppendix 4 [file 41533_2017_22_MOESM4_ESM.xls]

## Sheet: Extracted data
eAppendix 4: Study characteristics details
eTable 4: Study characterisitics
	Study characteristics																												Patient characteristics							Outcomes
			Region					Content		Intervention logistics					Setting					Intervention by					Follow-up				Disease		Inhaler		Age			Outcome variable type				Reported outcomes							Outcome for intervention group
Author	Title	Year of publication	Europe	USA	Australia	Other	Intervention summary	Demonstration	Disease education	Individual intervention	Group intervention	Number of sessions	Length of session (h:mm)	Total length of intervention (h:mm)	Community pharmacy	Hospital	Outpatient clinic	School	Other	Researchers	Pharmacists	Nurse / assistant / community healthworker	Other	Sample size	Short (≤ 1 month)	Intermediate (1-6 months)	Long (≥6 months)	Months	Asthma	COPD	MDI	DPI	Children (<18)	Adults	Sex (male)	Outcome variable	Number or percentage of steps correct	Percentage of patients correct	Inhalation Flow Rate	Comparator (baseline)	Comparator (t1)	Comparator (t2)	Result (baseline)	Result (t1)	Result (t2)	Significance	Baseline correct (% of steps or % of patients)	Maximum score	Baseline to end improvement (%)
Al-Showair, et al.	The potential of a 2Tone trainer to help patients use their metered-dose inhalers	2007	x				2ToneTrainer	x		x		1					x							107		x		1.5	x		x			x	0.38	Peak inspiratory flow (L/min)			x	-	80.0	-	-	50.0	-	Between-group difference at t1 p<0.001	-		-
Armour, et al.	Feasibility and Effectiveness of an Evidence-Based Asthma Service in Australian Community Pharmacies: A Pragmatic Cluster Randomized Trial	2013			x		Protocol-based interventions and counselling	x	x	x		4	1899-12-31 00:26:00	1899-12-31 01:44:00	x						x			398			x	6	x		x			x		Percentage of patients with correct technique (100% of steps correct from device-specific checklists)		x		17%	52%	-	14%	64%	-	Within-group difference p<0.001; Between-group difference not significant	0.14
Basheti, et al.	Evaluation of a novel educational strategy, including inhaler-based reminder labels, to improve asthma inhaler technique	2008			x		Education and inhaler-attached technique label	x		x		4	1899-12-31 00:03:00	1899-12-31 00:12:00	x						x			97			x	6	x			x		x		Inhaler technique score (0-9, both for Turbuhaler and Diskus)	x			5.7	6.6	-	5.7	8.5	-	Increase in score, between-group difference p<0.001	0.6333	9	0.4871
Basheti, et al.	Counseling about Turbuhaler technique: needs assessment and effective strategies for community pharmacists	2005			x		Augmented verbal counselling			x		1	1899-12-31 00:08:00	1899-12-31 00:08:00	x					x				17	x			0.5	x			x		x	0.35	Number of correct steps (0-9)	x			5.5	7	-	4	7	-	Between-group difference at t2: p=0.003; difference in change: p=0.006	0.4444	9	0.75
	Counseling about Turbuhaler technique: needs assessment and effective strategies for community pharmacists	2005			x		Augmented verbal counselling + physical demo	x		x		1	1899-12-31 00:08:00	1899-12-31 00:08:00	x					x				17	x			0.5	x			x			0.35	Number of correct steps (0-9)	x			5.5	7	-	5	9	-	Between-group difference at t2: p=0.003; difference in change: p=0.006	0.5556	9	0.8
Bosnic-Anticevich, et al.	Metered-dose inhaler technique: the effect of two educational interventions delivered in community pharmacy over time	2010			x		Verbal instruction, leaflet and demonstration	x		x		3			x					x				52		x		4	x	x	x			x	0.365	Correct number of pMDI technique steps (0-8)	x			4.8	5.3	5.7	5.0	6.8	7.4	Result at t3 is 6.9 for both groups.	0.625	8	0.38
Bynum, et al.	The effect of telepharmacy counseling on metered-dose inhaler technique among adolescents with asthma in rural Arkansas	2001		x			Feedback on technique via online video			x		1	1899-12-31 00:15:00	1899-12-31 00:15:00			x				x			49	x			1	x		x		x		0.306	Number of correct steps (0-8) (MDI Technique checklist, tested for reliability and construct validity)	x			4.05	5.14	4.86	3.80	7.33	6.73	Between-group difference at t1 and t2: p<0.001; Between group difference in change: p<0.001	0.475	8	0.7711
Carpenter, et al.	Using videos to teach children inhaler technique: a pilot randomized controlled trial	2015		x			Instruction video	x		x		1	1899-12-31 00:03:00	1899-12-31 00:03:00			x			x				91	x			1	x		x		x		0.54	Correct number of MDI technique steps	x			5.9	6.0	6.3	5.9	6.9	6.6	Between-group difference t1 p=0.003; Between-group difference t2 p=0.056	0.7375	8	0.1581
Chan, et al.	Internet-based home monitoring and education of children with asthma is comparable to ideal office-based care: results of a 1-year asthma in-home monitoring trial	2007		x			Internet-based education and monitoring	x	x	x		5					x						x	60			x	12	x		x		x		0.63	Technique score (0%-100%) based on correct steps lists	x			86%	93%	89%	87%	92%	94%	Between-group difference at t2: p<0.05	0.87	-	0.0805
	Internet-based home monitoring and education of children with asthma is comparable to ideal office-based care: results of a 1-year asthma in-home monitoring trial	2007		x			Internet-based education and monitoring	x	x	x		5					x						x	60			x	12	x			x	x		0.63	Technique score (0%-100%) based on correct steps lists	x			82.5%	94.3%	92.8%	86.7%	97%	97%	Between-group difference at t2: NS	0.867	-	0.1188
Chan, et al.	An Internet-based store-and-forward video home telehealth system for improving asthma outcomes in children	2003		x			Internet-based education and monitoring	x	x	x		4					x						x	10			x	6	x		x	x	x		0.5	Technique score (0%-100%)	x			-	87.3%	93.5%	-	87.2%	95.2%	Before-after difference for control and intervention group combined: p<0.05; Between-group difference: not significant	-	-	-
Cicutto, et al.	A Randomized Controlled Trial of a Public Health Nurse-Delivered Asthma Program to Elementary Schools	2013				x	Multifaceted school-based programme (RAP)	x	x		x	6	1899-12-31 00:53:00	1899-12-31 05:18:00				x						1316			x	12	x				x		0.57	Inhaler skill score (0-5, 1 point each for removing cap, priming device, exhaling, appropriate inhaling, holding breath)	x			2.4 (1.3)	2.5 (1.2)	2.5 (1.2)	2.3 (1.2)	4.0 (1.0)	3.4 (1.2)	Between-group difference p=0.0001	0.46	5	0.4783
Cordina, et al.	Assessment of a community pharmacy-based program for patients with asthma	2001	x				Verbal counselling, video, leaflet and monitoring	x	x	x		1			x									152			x	12	x					x	0.51	Percentage of patients scoring above 75% of maximum inhaler score		x		22.7%	28.85%	48.5%; t3=47.0%	22.1%	39.5%	44.2%; t3=58.1%	Between group difference in change p=0.021	0.221
Crane, et al.	Inhaler device technique can be improved in older adults through tailored education: findings from a randomised controlled trial	2014			x		Active education	x	x	x		1												123			x	12	x		x	x		x	0.28	Correct technique (assessed using the National Asthma Council guidelines)		x		80.2% (sd: 15.0)	82.2% (sd: 14.4)	82.0% (sd: 14.8)	77.1% (sd: 21.7)	91.0% (sd: 12.6)	92.6% (sd: 9.8)	Between-group difference p<0.001; Within-group difference p<0.001	0.771
De Blaquiere, et al.	Use and misuse of metered-dose inhalers by patients with chronic lung disease. A controlled, randomized trial of two instruction methods	1989		x			Verbal instruction and visual feedback	x		x		1	1899-12-31 00:17:00	1899-12-31 00:17:00			x			x				100		x		2	x	x	x			x	0.95	Correct technique (activation of the MDI, followed by an inspiratory pause of at least 2s)		x		0%	77.4%	-	0%	80.6%	-	Between-group difference is not significant	0
De Oliveira, et al.	Evaluation of an educational programme for socially deprived asthma patients	1999				x	Monthly education programme	x	x	?	?	8					x			x				42			x	6	x		x			x	0.12	Percentage of patients with correct technique (all 8 steps correct, scale previously described)		x		15%	25%	-	4%	77%	-	Within-group difference of intervention p<0.001; No change in control group (significance not reported)	0.04
Garcia-Cardenas, et al.	Effect of a pharmacist intervention on asthma control. A cluster randomised trial	2013	x				Protocol-based education including adherence	x	x	x		3			x						x			336			x	6	x			x		x	0.46	Proportion of patients with correct Turbuhaler technique (correct performance of all 10 steps)		x		24.0%	46.0%	50.0%	19.5%	57.0%	75.8%	Between-group difference p<0.001 at t2; Within-group differences p<0.001 with the exception of t1 to t2 in control group	0.195
Goodyer, et al.	Inhaler technique in Turkish people with poor English: a case of information discrimination?	2006		x			Information leaflet with professional translator			x		1									x			35	x			0	x		x			x	0.26	Percentage of patients with improvement in technique compared to baseline (8 steps checklist)	x			-	28%	-	-	45%	-	Between-group difference with control is reported to be significant (but not at what level)	-	-	-
	Inhaler technique in Turkish people with poor English: a case of information discrimination?	2006		x			Touchscreen with videos of each step	x		x		1									x			34	x			0	x		x			x	0.26	Percentage of patients with improvement in technique compared to baseline (8 steps checklist)	x			-	28%	-	-	50%	-	Between-group difference with control is reported to be significant (but not at what level)	-	-	-
Goris, et al.	The effects of training on inhaler technique and quality of life in patients with COPD	2013				x	Verbal training, video and leaflet	x		x		1					x							24		x		3		x	x			x	0.83	Correct number of technique steps (0-10)	x			5.0	4.0	-	5.0	10.0	-	Within-group difference is significant	0.5	10	1
	The effects of training on inhaler technique and quality of life in patients with COPD	2013				x	Verbal training, video and leaflet	x		x		1					x							110		x		3		x		x		x	0.83	Correct number of technique steps (0-10)	x			6.5	6.0	-	7.0	10.0	-	Within-group difference is significant, with the exception of the Turbuhaler subgroup	0.7	10	0.4286
Hesselink, et al.	Effectiveness of an education programme by a general practice assistant for asthma and COPD patients: Results from a randomised controlled trial	2004	x				Semi-structured consultations with a GP assistant	x	x	x		2	1899-12-31 00:30:00	1899-12-31 01:00:00					x			x		276			x	24	x	x				x	0.32	Percentage of patients with correct technique (10-item validated inhaler-specific checklist, with less than 2 negative scores)		x		-	50%	59%	-	66%	75%	Between-group differences at t1 and t2: p<0.05	-
Horner, et al.	Improvement of rural children's asthma self-management by lay health educators	2008		x			Self-management education by lay health educators	x	x		x	16	1899-12-31 00:15:00	1899-12-31 04:00:00				x					x	183		x		1.5	x		x		x		0.59	Correct number of MDI technique steps (0-8)	x			4.22 (0.17)	4.75 (0.18)	-	4.90 (0.15)	6.65 (0.15)	-	Both within-group and between-group differences are significant, though not stated at what level	0.6125	8	0.3571
Kiser, et al.	A randomized controlled trial of a literacy-sensitive self-management intervention for chronic obstructive pulmonary disease patients	2012		x			Literacy-sensitive leaflet and teach-back method	x		x		1	1899-12-31 00:23:00	1899-12-31 00:23:00		x				x				99		x		1.25		x	x			x	0.35	Inhaler technique score (custom checklist, 0-8)	x			5.6	5.2	-	5.2	6.7	-	Between-group difference p<0.001	0.65	8	0.2885
	A randomized controlled trial of a literacy-sensitive self-management intervention for chronic obstructive pulmonary disease patients	2012		x			Literacy-sensitive leaflet and teach-back method	x		x		1	1899-12-31 00:23:00	1899-12-31 00:23:00		x				x				41		x		1.25		x		x		x	0.35	Inhaler technique score (custom checklist, 0-8)	x			6.0	6.6	-	6.0	7.3	-	Between-group difference p=0.18	0.75	8	0.2167
	A randomized controlled trial of a literacy-sensitive self-management intervention for chronic obstructive pulmonary disease patients	2012		x			Literacy-sensitive leaflet and teach-back method	x		x		1	1899-12-31 00:23:00	1899-12-31 00:23:00		x				x				27		x		1.25		x		x		x	0.35	Inhaler technique score (custom checklist, 0-8)	x			6.6	6.7	-	6.1	7.3	-	Between-group difference p=0.14	0.7625	8	0.1967
Kools, et al.	Pictures and text in instructions for medical devices: effects on recall and actual performance	2006	x				Leaflet with text and drawings			x		1	1899-12-31 00:01:00	1899-12-31 00:01:00						x				50	x			0	x		x			x	0.36	Number of correct steps (0-8)	x			-	6.31 (1.54)	-	-	7.71 (0.86)	-	Between-group difference p<0.05	-	8	-
Kritikos, et al.	Interactive small-group asthma education in the community pharmacy setting: a pilot study	2007			x		Interactive session by a pharmacist	x	x		x	1	1899-12-31 02:30:00	1899-12-31 02:30:00	x						x			22		x		3	x		x			x	0.4375	Percentage of patients with optimal technique (all steps correct, using device-specific checklists)		x		10%	20%	28%	9%	99%	82%	Within-group differences p<0.05 (note: some values are estimated based on graphs)	0.0887
	Interactive small-group asthma education in the community pharmacy setting: a pilot study	2007			x		Interactive session by a pharmacist	x	x		x	1	1899-12-31 02:30:00	1899-12-31 02:30:00	x						x			25		x		3	x			x			0.4688	Percentage of patients with optimal technique (all steps correct, using device-specific checklists)		x		10%	20%	28%	14%	93%	93%	Within-group differences p<0.05 (note: some values are estimated based on graphs)	0.14
	Interactive small-group asthma education in the community pharmacy setting: a pilot study	2007			x		Interactive session by an asthma educator	x	x		x	1	1899-12-31 02:30:00	1899-12-31 02:30:00	x					x				20		x		3	x		x				0.4375	Percentage of patients with optimal technique (all steps correct, using device-specific checklists)		x		10%	20%	28%	0%	86%	86%	Within-group differences p<0.05 (note: some values are estimated based on graphs)	0
	Interactive small-group asthma education in the community pharmacy setting: a pilot study	2007			x		Interactive session by an asthma educator	x	x		x	1	1899-12-31 02:30:00	1899-12-31 02:30:00	x					x				26		x		3	x			x			0.4688	Percentage of patients with optimal technique (all steps correct, using device-specific checklists)		x		10%	20%	28%	8%	92%	92%	Within-group differences p<0.05 (note: some values are estimated based on graphs)	0.08
Kumar, et al.	Impact of community pharmacist provided patient education in asthma patients on treatment outcomes - A study	2009				x	Structured education	x	x	x		4				x					x			98		x		2	x	x	x			x	0.71	Number of correct steps (0-10)	x			4.11 (0.99)	6.25 (0.85)	-	4.25 (1.03)	9.14 (0.16)	-	Between-group difference p<0.001. Intermediate follow-up also available	0.425	10	1.1506
	Impact of community pharmacist provided patient education in asthma patients on treatment outcomes - A study	2009				x	Structured education	x	x	x		4				x					x			18		x		2	x	x		x		x	0.71	Number of correct steps (0-10)	x			4.72 (1.02)	7.00 (1.47)	-	4.87 (1.15)	9.75 (1.54)	-	Between-group difference p<0.001. Intermediate follow-up also available	0.487	10	1.0021
Martin, et al.	Results from a community-based trial testing a community health worker asthma intervention in Puerto Rican youth in Chicago	2015		x			Home visits by CHWs (elementary school cohort)	x	x	x		4							x			x		51			x	12	x				x		0.61	Percentage of steps correct	x			63%	63%	75%	50%	75%	75%	No significant between-group difference.	0.5	8	0.5
	Results from a community-based trial testing a community health worker asthma intervention in Puerto Rican youth in Chicago	2015		x			Home visits by CHWs (high school cohort)	x	x	x		4							x			x		50			x	12	x				x		0.42	Percentage of steps correct	x			63%	75%	75%	63%	88%	81%	Between-group difference: p<0.01	0.63	8	0.2857
Mehuys, et al.	Effectiveness of pharmacist intervention for asthma control improvement	2008	x				Individualised protocol-based education	?	x	x		3			x						x			201			x	6	x		x	x		x	0.47	Percentage of correct steps (total steps MDI: 8; MDI + spacer: 10; DPI: 8)	x			74.6% (23.8%)	83.7% (22.5%)	-	74.7%	93.2% (10.7%)	-	Between-group improvement difference p=0.004	0.747	8, 10	0.2477
Mulloy, et al.	A one-year prospective audit of an asthma education programme in an out-patient setting	1996	x				Verbal and video education	x	x	x		1					x					x		60			x	12	x					x	0.48	Inhaler technique (0-7)	x			5.0 (0.3)	5.5 (0.2)	5.3 (0.4)	5.4 (0.3)	6.5 (0.3)	6.5 (0.1)	Within-group difference for intervention at t1 p<0.01; at t2 p<0.05; Between-group difference p<0.001	0.7714	7	0.2037
Patterson, et al.	A cluster randomised intervention trial of asthma clubs to improve quality of life in primary school children: the School Care and Asthma Management Project (SCAMP)	2005	x				Weekly interactive education sessions	x	x		x	8						x				x		173		x		4	x				x		0.52	Percentage of patients with correct technique (correct technique = all relevant steps for device correctly carried out)		x		15%	15%	-	18%	56%	-	Between-group difference at t1 p<0.001	0.18
Perneger, et al.	Effect of patient education on self-management skills and health status in patients with asthma: a randomized trial	2002	x				Group education in hospitalised patients	x	x		x	3	1899-12-31 01:15:00	1899-12-31 03:45:00		x							x	131			x	6	x					x	0.4	Percentage of patients with correct inhalation technique (>80% correct actions [steps not reported])		x		34%	25%	-	20%	48%	-	Within-group difference for intervention p=0.007; Between-group difference p=0.048	0.2
Petkova	Pharmaceutical care for asthma patients: a community pharmacy-based pilot project	2008	x				Educational sessions and leaflets	?	x	?	?	5			x					x				50		x		4	x					x	0.64	Percentage of patients with correct inhaler score (10 steps, but authors use 0/1 score on overall correctness)		x		46.4% (5%)	46% (5.1%)	-	40.9% (5%)	54.5% (5.1%)	-	Between-group improvement difference is significant, but not reported at what level	0.409
Press, et al.	Teaching the use of respiratory inhalers to hospitalized patients with asthma or COPD: a randomized trial	2012		x			Teach-to-goal with teach-back	x		x		1	1899-12-31 00:06:00	1899-12-31 00:06:00		x				x				50	x			0	x	x	x			x	0.32	Proportion of patients with correct technique (>=10 of 12 steps)		x		22%	54%	-	35%	87%	-	Between-group and within-group differences: p<= 0.01	0.35
	Teaching the use of respiratory inhalers to hospitalized patients with asthma or COPD: a randomized trial	2012		x			Teach-to-goal with teach-back	x		x		1	1899-12-31 00:06:00	1899-12-31 00:06:00		x				x				18	x			0	x	x		x		x	0.32	Proportion of patients with correct technique (>=8 of 10 steps)		x		20%	20%	-	25%	75%	-	Within-group difference is NS, between-group difference: p=0.05	0.25
Rahmati, et al.	The Effect of Training Inhalation Technique with or without Spacer on Maximum Expiratory Flow Rate and Inhaler Usage Skills in Asthmatic Patients: A Randomized Controlled Trial	2014				x	Educational sessions (patients without spacer)	x	x		x	3												60	x			1	x		x			x	0.35	Correct number of MDI technique steps (max 11)	x			5.9 (1.56)	5.7 (1.3)	5.8 (1.37)	6.2 (1.37)	10.7 (0.65)	9.93 (1.01)	Between-group difference with control p<0.05	0.5636	11	0.6016
	The Effect of Training Inhalation Technique with or without Spacer on Maximum Expiratory Flow Rate and Inhaler Usage Skills in Asthmatic Patients: A Randomized Controlled Trial	2014				x	Educational sessions (patients with spacer)	x	x		x	3												60	x			1	x		x			x	0.383	Correct number of MDI technique steps (max 11)	x			5.53 (1.27)	5.43 (1.1)	5.16 (1.1)	5.46 (1.07)	10.9 (0.18)	10.4 (0.73)	Between-group difference with control p<0.05	0.4964	11	0.9048
Rootmensen, et al.	The effects of additional care by a pulmonary nurse for asthma and COPD patients at a respiratory outpatient clinic: Results from a double blind, randomized clinical trial	2008	x				Education session by nurse	x	x	x		1	1899-12-31 00:45:00	1899-12-31 00:45:00			x					x		191		x		6	x	x				x	0.57	Inhaler technique (0%-100%) based on device-specific inhalation checklists, method previously validated	x			71% (14%)	73% (16%)	-	78% (13%)	80% (15%)	-	No significant within-group differences, or between-group change difference	0.78	-	0.0256
Rydman, et al.	Evaluating the outcome of two teaching methods of breath actuated inhaler in an inner city asthma clinic	1999		x			Verbal instruction, demonstration and counselling	x		x		1					x			x				68		x		3	x		x			x	0.24	Percentage of patients with correct technique (all 9 steps correct)		x		36%	68%	-	40%	76%	-	Between-group differences not significant p>0.05; Within-group difference in intervention p=0.005	0.4
Santos, et al.	Pharmaceutical care for patients with persistent asthma: assessment of treatment compliance and use of inhaled medications	2010				x	Counselling with correction of technique	x		x		2	1899-12-31 01:00:00	1899-12-31 02:00:00			x				x			28		x		2	x		x			x	0.22	Inhalation technique score: -8 to 9	x			5	6.5	7	3	6	8	Between-group difference at t2: p<0.001	0.3333	9	1.67
	Pharmaceutical care for patients with persistent asthma: assessment of treatment compliance and use of inhaled medications	2010				x	Counselling with correction of technique	x		x		2	1899-12-31 01:00:00	1899-12-31 02:00:00			x				x			28		x		2	x			x		x	0.22	Inhalation technique score: -4 to 5	x			3	3	4	3	3	4	Between-group difference at t2: NS	0.6	5	0.3333
Tommelein, et al.	Effectiveness of pharmaceutical care for patients with chronic obstructive pulmonary disease (PHARMACOP): a randomized controlled trial	2014	x				Individualised protocol-based counselling	x	x	x		2	1899-12-31 00:20:00	1899-12-31 00:40:00	x						x			734		x		3		x	x	x		x	0.66	Percentage correct steps	x			68.8% (28.8)	76.4% (22.3)	79.0% (23.3)	67.7% (32.5)	86.0% (23.1)	93.4% (13.8)	Between-group difference at t1 and t2 p<0.0001	0.677	7, 8, 10	0.3796
Toumas-Shehata, et al.	Exploring the role of quantitative feedback in inhaler technique education: a cluster-randomised, two-arm, parallel-group, repeated-measures study	2014			x		Qualitative and quantitative feedback	x		x		1			x						x			101	x			1	x			x		x	0.35	Correct number of technique steps (standardised to 10)	x			6.8 (1)	8.9 (1)	-	6.8 (1)	9.5 (1)	-	Between-group difference p=0.002; Within-group differences p=0.04 and p=0.02	0.68	10	0.3971
Van Der Palen, et al.	Evaluation of the long-term effectiveness of three instruction modes for inhaling medicines	1997	x				Group instruction	x			x	1	1899-12-31 00:45:00	1899-12-31 00:45:00			x					x		70			x	9		x	x	x		x	0.6286	Percentage of correct technique steps (max: 8 or 10, depending on inhaler type)	x			69%	74%	-	74%	93%	-	Between-group difference p <= 0.014	0.74	8, 10	0.2568
	Evaluation of the long-term effectiveness of three instruction modes for inhaling medicines	1997	x				Personal instruction	x		x		1	1899-12-31 00:45:00	1899-12-31 00:45:00			x						x	73			x	9		x	x	x		x	0.6164	Percentage of correct technique steps (max: 8 or 10, depending on inhaler type)	x			69%	74%	-	76%	90%	-	Between-group difference p <= 0.014	0.76	8, 10	0.1842
	Evaluation of the long-term effectiveness of three instruction modes for inhaling medicines	1997	x				Video instruction	x		x		1	1899-12-31 00:45:00	1899-12-31 00:45:00					x				x	71			x	9		x	x	x		x	0.6479	Percentage of correct technique steps (max: 8 or 10, depending on inhaler type)	x			69%	74%	-	72%	91%	-	Between-group difference p <= 0.014	0.72	8, 10	0.2639
Verver, et al.	Effects of instruction by practice assistants on inhaler technique and respiratory symptoms of patients. A controlled randomized videotaped intervention study	1996	x				Instruction by a GP assistant	x		x		1							x			x		48	x			0.5	x			x		x	0.6	Number of correct steps (9 criteria, published in article)	x			7.1	6.9	-	7.0	7.6	-	Between-group difference in change p=0.01	0.7778	9	0.0857
Wilson, et al.	A controlled trial of two forms of self-management education for adults with asthma	1993		x			Individual education	x	x	x		4	1899-12-31 00:45:00	1899-12-31 03:00:00		x						x		227			x	12	x		x			x		Percentage of patients with improved technique (number of steps: 8)	x			-	62% / 54%	-	-	83%	-	Between-group difference p<0.001	-		-
	A controlled trial of two forms of self-management education for adults with asthma	1993		x			Education in group sessions	x	x		x	4	1899-12-31 01:30:00	1899-12-31 06:00:00		x						x		229			x	12	x		x			x		Percentage of patients with improved technique (number of steps: 8)	x			-	62% / 54%	-	-	93%	-	Between-group difference p<0.001	-		-
[truncated: 4 more columns]
